# Supplementary material for: α-Synuclein Aggregates in the Nigro-Striatal Dopaminergic Pathway Impair Fine Movement: Partial Reversal by the Adenosine A2A Receptor Antagonist
Source: Int J Mol Sci. 2023 Jan 10;24(2):1365. doi: 10.3390/ijms24021365 (PMC9866360; doi:10.3390/ijms24021365)
Supplement: Supplementary file 1 [file ijms-24-01365-s001.zip]

Archive with 1 entries (1 files):
- ijms-2094765-supplementary.pdf
